# Supplementary material for: Therapeutic Effect of C-Vx Substance in K18-hACE2 Transgenic Mice Infected with SARS-CoV-2
Source: Int J Mol Sci. 2023 Jul 26;24(15):11957. doi: 10.3390/ijms241511957 (PMC10418837; doi:10.3390/ijms241511957)
Supplement: Supplementary file 1 [file ijms-24-11957-s001.zip]

Archive with 1 entries (1 files):
- ijms-2484246-supplementary-updated.pdf
